# Supplementary material for: Antagonistic Activity of Oroxylin A against Fusarium graminearum and Its Inhibitory Effect on Zearalenone Production
Source: Toxins (Basel). 2023 Aug 31;15(9):535. doi: 10.3390/toxins15090535 (PMC10535041; doi:10.3390/toxins15090535)
Supplement: Supplementary file 1 [file toxins-15-00535-s001.zip]

Archive with 1 entries (1 files):
- toxins-2558624-supplementary.pdf
